# Supplementary material for: CRP Involved in Nile Tilapia (Oreochromis niloticus) against Bacterial Infection
Source: Biology (Basel). 2022 Jul 30;11(8):1149. doi: 10.3390/biology11081149 (PMC9405397; doi:10.3390/biology11081149)
Supplement: Supplementary file 1 [file biology-11-01149-s001.zip]

Archive with 2 entries (2 files):
- Supplementary Figure S1.tif
- Supplementary Table S1.xlsx
