# Supplementary material for: CRP Involved in Nile Tilapia (Oreochromis niloticus) against Bacterial Infection
Source: Biology (Basel). 2022 Jul 30;11(8):1149. doi: 10.3390/biology11081149 (PMC9405397; doi:10.3390/biology11081149)
Supplement: Supplementary file 1 [file biology-11-01149-s001.zip › Supplementary Table S1.xlsx]

## Sheet: Sheet1
Primers used in this research
Primers	Sequences(5'→3')	Purpose
CRP-S	CTGACACTGTATCCAAGAT	ORF amplification
CRP-A	TCAGAATTCTTGCTTATTGA	ORF amplification
rOn-CRP-S	CCGGAATTCATTCCTCAAAATTTGTCAAAT	Protein expression
rOn-CRP-A	CCGCTCGAGTTGACACAACTCTTGTTTGT	Protein expression
qCRP-S	CCAGGGGCAAGGCGAATAAAG	qRT-PCR
qCRP-A	GTTCTGGATCTTGCAACGGG	qRT-PCR
qβ-actin-S	AGATGAAATCGCCGCACTGG	qRT-PCR
qβ-actin-A	TCTGACCCATACCCACCATCA	qRT-PCR
qgapdh-S	CCGTTACCGTGGTGAAGTGT	qRT-PCR
qgapdh-A	AACATTGGAGCATCGGGTGA	qRT-PCR
qef1a-S	GGTATCTCCAAGAACGGCCA	qRT-PCR
qef1a-A	TGATTTCCTCGAAACGAGCCT	qRT-PCR
qIL-1β-S	CAGTGAAGACCGCAAAGTGC	qRT-PCR
qIL-1β-A	CGGTCTCCTGACACACTTCC	qRT-PCR
qTNFα-S	ATGTGAGAGCAGCCATTCAT	qRT-PCR
qTNFα-A	ACAAAGTAGAGGCCATCTCG	qRT-PCR
qIL-10-S	GCTTCCCCGTCAGGCTCAA	qRT-PCR
qIL-10-A	CTGTCGGCAGAACCGTGTC	qRT-PCR
qTGFβ-S	TGGGACTATGAGCAGGAGGG	qRT-PCR
qTGFβ-A	AACAGCAGTTGTGTGATTGGGT	qRT-PCR
qC3-S	TCGGTCACACTAAACCAGGC	qRT-PCR
qC3-A	GGCTCGAAGTCGAACGGTAT	qRT-PCR
qC5-S	TGACCCTCAATGCACAAAATA	qRT-PCR
qC5-A	GTTTGTCGGTTTGGATGAACA	qRT-PCR
qIFN-γ1-S	GAAACAACTGCCCACTCCGA	qRT-PCR
qIFN-γ1-A	TTCTCCTGCTCATGGTAGCG	qRT-PCR
qP65-S	TGAGGCCATCACTTGTAGAC	qRT-PCR
qP65-A	CCTGTTGTCATAGATGGGCT	qRT-PCR
qP38-S	CTGCTCAAACACATGAAGCA	qRT-PCR
qP38-A	AGCCTCTGAGGATCTGGTAT	qRT-PCR
qMyD88-S	AAGATTCCTCTCGTTGCGCT	qRT-PCR
qMyD88-A	CAACTTCCCCACTGACGTGT	qRT-PCR
qSTAT3-S	AGCTTCCCCATGGAGTTACG	qRT-PCR
qSTAT3-A	CTGCAGGAAACGGCTGTACT	qRT-PCR
